# Supplementary material for: Control of pest ants by pathogenic fungi: state of the art
Source: Front Fungal Biol. 2023 Oct 11;4:1199110. doi: 10.3389/ffunb.2023.1199110 (PMC10598784; doi:10.3389/ffunb.2023.1199110)
Supplement: Supplementary file 1 [file Table_1.xlsx]

## Sheet: data
Ant	Fungal species / strain	abbrev strain origin	strain origin	Technique	Details of technique	N	Relevant results	Reference
unidentified leafcutter ants (LCA) species	Beauveria bassiana URM 2915	OH	other host	RIH-W	filter paper with 1 ml of 1E+08 conidia/ml during 10 d	10 ants/treat, 3 rep (no mention of col)	96% of confirmed mortality in 10 d; TL50 = 8.7 d	Bezerra (2018)
unidentified LCA species	Beauveria brongniartii URM 6504	OH	other host	RIH-W	filter paper with 1 ml of 1E+08 conidia/ml during 10 d	10 ants/treat, 3 rep (no mention of col)	100% of confirmed mortality in 10 d; TL50 = 7.9 d	Bezerra (2018)
unidentified LCA species	Metarhizium anisopliae var. anisopliae URM 4920	OH	other host	RIH-W	filter paper with 1 ml of 1E+08 conidia/ml during 10 d	10 ants/treat, 3 rep (no mention of col)	100% of confirmed mortality in 10 d; TL50 = 6.9 d	Bezerra (2018)
unidentified LCA species	Paecilomyces sp. TP08	OH	other host	RIH-W	filter paper with 1 ml of 1E+08 conidia/ml during 10 d	10 ants/treat, 3 rep (no mention of col)	45% of confirmed mortality in 10 d; TL50 = 10.2 d	Bezerra (2018)
unidentified LCA species	Aspergillus sp.	OA	different LCA species	RIH-W	filter paper with 1 ml of 1E+08 conidia/ml during 10 d	10 ants/treat, 3 rep (no mention of col)	100% of confirmed mortality in 10 d; TL50 = 6 d	Bezerra (2018)
unidentified LCA species	Escovopsis sp (30 strains)	OA	different LCA species	a) DCA b) SIC	a) dual culture assays against L. gongylophorus b) 1 ml of 1E+06 conidia/ml suspension over the fungus garden of subcolonies	a) not specified b) not specified	a) 6 strains overgrowed their host in pure culture at 7 d b) 7 strains caused collapse of subcolonies	Wallace et al. (2014)
Acromyrmex ambiguus	B. bassiana (3 strains: B5, B6, B7)	OA	different LCA species	I	1E+06 conidia/ml suspensions during 10 s	60 ants/treat/col; 6 col	95-98% of confirmed mortality in 17 d; TL50 = 5.5 d	Folgarait et al. (2020)
Acromyrmex crassispinus	B. bassiana (3 strains: B5, B6, B7)	OA	different LCA species	I	1E+06 conidia/ml suspensions during 10 s	60 ants/treat/col; 6 col	92-95% of confirmed mortality in 17 d; TL50 = 3.5-3.8 d	Folgarait et al. (2020)
Acromyrmex crassispinus	Purpureocillium lilacinum YLOB	OA	fungal garden of A. lobicornis	DCA	dual culture assays against L. gongylophorus	10 cultures/treat	significant strong negative effect over culture growth of L. gongylophorus in 10 d; microscopic images showed the formation of vacuolas, hyphal disintegration and disappearance of the cell wall	Folgarait et al. (2019)
Acromyrmex crassispinus	Purpureocillium lilacinum YHEY	OA	fungal farden of A. heyeri	DCA	dual culture assays against L. gongylophorus	10 cultures/treat	significant strong negative effect over culture growth of L. gongylophorus in 10 d; microscopic images showed the formation of vacuolas, hyphal disintegration and disappearance of the cell wall	Folgarait et al. (2019)
Acromyrmex crassispinus	Purpureocillium lilacinum YLU	OA	A lundii worker ants	DCA	dual culture assays against L. gongylophorus	10 cultures/treat	significant strong negative effect over culture growth of L. gongylophorus in 10 d; microscopic images showed the formation of vacuolas, hyphal disintegration and disappearance of the cell wall	Folgarait et al. (2019)
Acromyrmex heyeri	B. bassiana IBCB66	C	collection	S	1E+07, 1E+08 and 1E+09 conidia/ml suspensions		28, 34 and 38% of confirmed mortality in 15 d for each concentracion	Santos et al. (2020)
Acromyrmex heyeri	B. bassiana (3 strains: B5, B6, B7)	OA	different LCA species	I	1E+06 conidia/ml suspensions during 10 s	60 ants/treat/col; 4 col	17-89% of confirmed mortality in 17 d; TL50 = 4-4.5 d	Folgarait et al. (2020)
Acromyrmex heyeri	M. anisopliae	U	unknown	S	1E+07, 1E+08 and 1E+09 conidia/ml suspensions		23, 27 and 28% of confirmed mortality after 15 d for each concentracion	Santos et al. (2020)
Acromyrmex heyeri	M. anisopliae MVHC 1878	S	soil	T	0.5 μL of 1E+08, 1E+07, 1E+06 and 1E+04 conidia/ml suspensions	6 ants/treat, 10 rep (no mention of col)	<100% of mortality after 20 d with any concentration; TL50 = 6.5 d with 1E+08 conidia/ml	Tiscornia et al. (2014)
Acromyrmex heyeri	Conidiobolus lunulus CEP788	OA	A. ambiguus worker ants	CS	24 h at controlled temperature and relative humidity	100 ants/treat/col; 4 col	52-63% of confirmed mortality in 15 d; LT50 = 1-2 d	Folgarait & Goffre (2021a)
Acromyrmex lobicornis	B. bassiana (3 strains: B5, B6, B7)	OA	different LCA species	I	1E+06 conidia/ml suspensions during 10 s	60 ants/treat/col; 4 col	17-26% of confirmed mortality; TL50 = 1.5 d	Folgarait et al. (2020)
Acromyrmex lundii	Purpureocillium lilacinum YLOB	OA	fungal garden of A. lobicornis	a) I b) DCA	a) 1E+08 conidia/ml suspensions during 10 s b) dual culture assays against L. gongylophorus	a) 100 ants/treat/col; 6 col b) 10 cultures/treat	a) 86% of confirmed mortality with 1 × 108 conidia/ml, TL50 = 3 d b) significant strong negative effect over culture growth of L. gongylophorus in 10 d; microscopic images showed the formation of vacuolas, hyphal disintegration and disappearance of the cell wall	a) Goffre & Folgarait (2015) b) Folgarait et al. (2019)
Acromyrmex lundii	Purpureocillium lilacinum YHEY	OA	fungal farden of A. heyeri	a) I b) DCA	a) 1E+06 conidia/ml suspensions during 10 s b) dual culture assays against L. gongylophorus	a) 60 ants/treat/col; 6 col b) 10 cultures/treat	a) 44% of confirmed mortality with 1 × 106 conidia/ml, TL50 = 6.5 d b) significant strong negative effect over culture growth of L. gongylophorus in 10 d; microscopic images showed the formation of vacuolas, hyphal disintegration and disappearance of the cell wall	a) Goffre (2011) b) Folgarait et al. (2019)
Acromyrmex lundii	Purpureocillium lilacinum YLU	SH	A lundii worker ants	a) I b) DCA	a) 1E+06 conidia/ml suspensions during 10 s b) dual culture assays against L. gongylophorus	a) 60 ants/treat/col; 6 col b) 10 cultures/treat	a) 53% of confirmed mortality with 1 × 106 conidia/ml, TL50 = 6.5 d b) significant strong negative effect over culture growth of L. gongylophorus in 10 d; microscopic images showed the formation of vacuolas, hyphal disintegration and disappearance of the cell wall	a) Goffre (2011) b) Folgarait et al. (2019)
Acromyrmex lundii	B. bassiana (7 strains: B1 to B7)	OA	different LCA species	I	5E+06 conidia/ml suspensions during 10 s	30 ants/treat/col; 7 col	84-92% of confirmed mortality; LT50 = 3.5-4 d	Goffre et al. (2018)
Acromyrmex lundii	Trichoderma virens	SH	fungus garden of A lundii	DCA	dual culture assays against L. gongylophorus	10 cultures/treat	significant strong negative effect over culture growth of L. gongylophorus in 10 d; microscopic images showed the formation of vacuolas, hyphal disintegration and disappearance of the cell wall	Folgarait & Goffre (2021b)
Acromyrmex lundii	Escovopsis primorosea (2 strains)	OH	from fungus garden of A aspersus	DCA	dual culture assays against L. gongylophorus	6 cultures/treat	significant strong negative effect over culture growth of L. gongylophorus in 14 d; microscopic images hyphal degradation and disappearance of the cell wall (without specialized structures)	Marfetán (2016)
Acromyrmex lundii	Escovopsis catenulata (6 strains)	OH	from fungus garden of different LCA	DCA	dual culture assays against L. gongylophorus	6 cultures/treat	significant strong negative effect over culture growth of L. gongylophorus in 14 d; microscopic images hyphal degradation and disappearance of the cell wall, by specialized structures	Marfetán (2016)
Acromyrmex lundii	Escovopsis weberi (5 strains)	OH	from fungus garden of different LCA	DCA	dual culture assays against L. gongylophorus	6 cultures/treat	significant strong negative effect over culture growth of L. gongylophorus in 14 d; microscopic images hyphal degradation and disappearance of the cell wall, by specialized structures	Marfetán (2016)
Acromyrmex lundii	Escovopsis atlas (2 strains)	OA	from fungus garden of different LCA	DCA	dual culture assays against L. gongylophorus	6 cultures/treat	significant strong negative effect over culture growth of L. gongylophorus in 14 d; microscopic images hyphal degradation and disappearance of the cell wall, by specialized structures	Marfetán (2016)
Acromyrmex lundii	Escovopsis pseudoweberi (6 strains)	OA	from fungus garden of different LCA	DCA	dual culture assays against L. gongylophorus	6 cultures/treat	significant strong negative effect over culture growth of L. gongylophorus in 14 d; microscopic images hyphal degradation and disappearance of the cell wall, by specialized structures	Marfetán (2016)
Acromyrmex lundii	Escovopsis longivesica (4 strains)	OA	from fungus garden of different LCA	DCA	dual culture assays against L. gongylophorus	6 cultures/treat	significant strong negative effect over culture growth of L. gongylophorus in 14 d; microscopic images hyphal degradation and disappearance of the cell wall, by specialized structures	Marfetán (2016)
Acromyrmex lundii	Escovopsis sp (3 strains: ESA, ESB, ESC)	OA	different LCA species	DCA	dual culture assays against Leucoagaricus sp.	20 cultures/treat	significant reduction of L gongylophorus in 7 d, and overgrown by Escovopsis	Folgarait et al. (2011a)
Acromyrmex lundii	Escovopsis weberii	OA	fungus garden of A lundii	DCA	dual culture assays against 3 strains of Leucoagaricus sp.	6 cultures/treat	significant reduction of L gongylophorus after 2 d; and overgrown by Escovopsis	Folgarait et al. (2011b)
Acromyrmex lundii	Lecanicillium lecanii	SH	the fungus garden of A lundii	DCA	dual culture assays against Leucoagaricus sp.	10 cultures/treat	significant reduction of L. gongylophorus in 23 d, antagonism between fungi	Folgarait et al. (2011a)
Acromyrmex lundii	Conidiobolus lunulus CEP788	OA	A. ambiguus worker ants	CS	24 h at controlled temperature and relative humidity	100 ants/treat/col; 6 col	92% of confirmed mortality in 15 d; LT50 = 1-2 d	Folgarait & Goffre (2021a)
Acromyrmex lundii	M. anisopliae MVHC 1878	S	soil	T	0.5 μL of 1E+08, 1E+07, 1E+06 and 1E+04 conidia/ml suspensions	6 ants/treat, 10 rep (no mention of col)	100% of mortality only with 1E+07 and 1E+08 conidia/ml; TL50 = 4.5 d with 1E+08 conidia/ml	Tiscornia et al. (2014)
Acromyrmex lundii	Trichoderma viride (3 strains: 19, 285, oisan)	C	collection	SIC	10 ml of suspension at 1E+12 conidia/ml over the fungus garden of mini-nests	2 col/treat	no negative effect on mini-nests	Kermarrec et al. (2019)
Acromyrmex pubescens	Trichoderma koningiopsis	OA	from fungus garden of different LCA	DCA	dual culture assays against 3 strains of L. gongylophorus	not specified	67-70% of colony inhibition in 10 d	Castrillo et al. (2016)
Acromyrmex subterraneus	Escovopsis moelleri	SH	the fungus garden of A. subterraneus molestans	a) DCA b) SIC	a) dual culture assays against L. gongylophorus b) 4 ml of 1E+08 conidia/ml suspensions on the surface of fungus gardens of queenright colonies	a) 10 cultures/treat; 1 rep b) 3 col/treat	a) colony radius of L. gongylophorus was smaller than in the control in 10 d b) queenright colonies remained alive during 118 d	Mendonça et al. (2021)
Acromyrmex subterraneus	Escovopsioides nivea	SH	the fungus garden of A. subterraneus molestans	a) DCA b) SIC	a) dual culture assays against L. gongylophorus b) 4 ml of 1E+06 conidia/ml suspensions on the surface of fungus gardens of queenright colonies	a) 10 cultures/treat; 1 rep b) 3 col/treat	a) no difference in the growth of L. gongylophorus in relation to the control in 10 d b) queenright colonies remained alive during the 118 d	Mendonça et al. (2021)
Acromyrmex subterraneus	Trichoderma longibrachiatum	SH	the fungus garden of A. subterraneus molestans	a) DCA b) SIC	a) dual culture assays against L. gongylophorus b) 4 ml of 1E+08 conidia/ml suspensions on the surface of fungus gardens of queenright colonies	a) 10 cultures/treat; 1 rep b) 3 col/treat	a) colony radius of L. gongylophorus was smaller than in the control in 10 d b) queenright colonies remained alive during the 118 d	Mendonça et al. (2021)
Atta bisphaerica	Aspergillus ochraceus	SH	A. bisphaerica workers ants	T	1 μL of 1E+09 conidia/ml suspensions on the pronotum	50 ants/treat/col; 3 col	100% of mortality in 11 d; LT50 = 4 d	Ribeiro et al. (2012)
Atta bisphaerica	B. bassiana	SH	A. bisphaerica workers ants	T	1 μL of 1E+09 conidia/ml suspensions on the pronotum	50 ants/treat/col; 3 col	100% of mortality in 11 d; LT50 = 6 d	Ribeiro et al. (2012)
Atta bisphaerica	B. bassiana (6 strains: ENA06, 07, 08, 13, 14, 15)	OA	workers of different Atta species	S	1E+08 conidia/ml suspensions	10 ants/treat, 3 rep (no mention of col)	only 4 strains caused more than 50% of mortality in 3 d; 20-64% of confirmed mortality; TL50 = 1.4-5.1 d	Castilho et al. (2010)
Atta bisphaerica	M. anisopliae (7 strains: ENA01, 02, 03, 04, 09, 11, 12)	OA	workers of different Atta species	S	1E+08 conidia/ml suspensions	10 ants/treat, 3 rep (no mention of col)	only 4 strains caused more than 50% of mortality in 3 d; 53-78% of confirmed mortality; TL50 = 1.2-2.2 d	Castilho et al. (2010)
Atta bisphaerica	M. anisopliae ENA05	OH	another host	S	1E+08 conidia/ml suspensions	10 ants/treat, 3 rep (no mention of col)	<50% of mortality in 3 d	Castilho et al. (2010)
Atta cephalotes	Aspergillus sp. (29AI & 30N)	OA	alive workers and cadavers from the refusal dump of A. colombica	T	1 μL of 5 doses from 1E+02 to 1E+06 conidia/mL suspensions on the head or mesotorax	10 ants/treat/col; 1 col; 3 rep	33-44% of mortality in 7 d; LT50 at the highest dose = 4.9-5.1 d; LD50 = 5.6-10E+04 conidia/ml	Mesén-Porras (2015)
Atta cephalotes	Aspergillus flavus	SH	refused dump of A cephalotes	I	1E+08 conidia/ml suspensions during 10 s	210 ants/treat (no mention of col)	91.5% of mortality in 10 d; LT50 = 2.1 d	Valencia-Giraldo et al. (2020)
Atta cephalotes	A. ochraceus	SH	refused dump of A cephalotes	I	1E+08 conidia/ml suspensions during 10 s	210 ants/treat (no mention of col)	79.2% of mortality in 10 d; LT50 = 5.2 d	Valencia-Giraldo et al. (2020)
Atta cephalotes	Penicillium commune	SH	refused dump of A cephalotes	I	1E+08 conidia/ml suspensions during 10 s	210 ants/treat (no mention of col)	85.3% of mortality in 10 d; LT50 = 2.5 d	Valencia-Giraldo et al. (2020)
Atta cephalotes	Fusarium proliferatum	SH	refused dump of A cephalotes	I	1E+08 conidia/ml suspensions during 10 s	210 ants/treat (no mention of col)	61.7% of mortality in 10 d; LT50 = 9.8 d	Valencia-Giraldo et al. (2020)
Atta cephalotes	Beauveria sp. (LD10314 & 27A)	OA	cadavers the refusal dump of A. colombica	T	1 μL of 5 doses from 1E+02 to 1E+06 conidia/mL suspensions on the head or mesotorax	10 ants/treat/col; 1 col; 3 rep	70-74% of mortality in 7 d; LT50 at the highest dose = 5.1-5.4 d; LD50 = 1.7-2.8E+02 conidia/ml	Mesén-Porras (2015)
Atta cephalotes	B. bassiana	CP	commercial strain (MICOSIS-WP®, Bioprotección S.A.S, Colombia)	I	1E+08 conidia/ml fungal suspensions during 10 s	210 ants/treat (no mention of col)	90% of mortality in 10 d; LT50 = 5.5 d	Valencia-Giraldo et al. (2020)
Atta cephalotes	B. bassiana (ATCC MYA-4886) and T. lignorum (ATCC 8751)	C	collection	I	1:1 ratio of each fungus at a concentration of 1E+09 conidia/ml during 30 seg	30 ants/treat (no mention of col)	100% of confirmed mortality in 7 d; LT50 = 3.5 d	Fernández-Daza et al. (2019)
Atta cephalotes	B. bassiana (3 strains: 0084, 9205, 447)	OH	other hosts	I	5E+07 conidia/ml suspensions during 5 s	20 ants/treat (no mention of col)	10-30% of confirmed mortality	Varón Devia (2006)
Atta cephalotes	Metarhizium sp. (30U)	S	soil associated to the nest of A. colombica	T	1 μL of 5 doses from 1E+03 to 0.1 conidia/μL suspensions on the head or mesotorax	10 ants/treat/col; 1 col; 3 rep	81% of mortality in 7 d; LT50 at the highest dose = 4.9 d; LD50 = 4.3E+01 conidia/ml	Mesén-Porras (2015)
Atta cephalotes	M anisopliae s.l.	CP	commercial strain (BIO-MA®, Bioprotección S.A.S, Colombia)	I	1E+08 conidia/ml suspensions during 10 s	210 ants/treat (no mention of col)	85% of mortality in 10 d; LT50 = 7.1 d	Valencia-Giraldo et al. (2020)
Atta cephalotes	M. anisopliae M-137	C	collection	B	3 and 10 g of baits with 20% (w/w) of the sporulated fungal cultures (final concentration of 1E+08 conidia/g) in lab colonies, on 0 and 14 d of the experiment, respectively, evaluation during 88 d	4 col/treat	LT50 of the ants and their fungus of 45.3 and 51.5 d, respectively	Lopez & Orduz (2003)
Atta cephalotes	M. anisopliae var. anisopliae (BIPESCO 5/ F52)	CP	commercial strain (Instituto Leibniz DSMZ, Germany)	T	1 μL of 5 doses from 1E+02 to 1E+06 conidia/mL suspensions on the head or mesotorax	10 ants/treat/col; 1 col; 3 rep	85% of mortality in 7 d; LT50 at the highest dose = 5.9 d; LD50 = 2.3E+01 conidia/ml	Mesén-Porras (2015)
Atta cephalotes	M. anisopliae (4 strains: RCP-2, ARE-2, 5/89, 340)	OH	other hosts	I	5E+07 conidia/ml suspensions during 5 s	20 ants/treat (no mention of col)	5-15% of confirmed mortality	Varón Devia (2006)
Atta cephalotes	Trichoderma sp. (T-22, T-24, T-27, T-29, T-71, T-109, T-110)	C	collection	DCA	dual culture assays against Leucoagaricus sp.	6 cultures/treat	invasion of 100% of Leucoagaricus colony surface area and sporulation in 8 d	Ortiz & Orduz (2001)
Atta cephalotes	T. harzianum (T-21, T86)	C	collection	DCA	dual culture assays against Leucoagaricus sp.	6 cultures/treat	invasion of 100% of Leucoagaricus colony surface area and sporulation	Ortiz & Orduz (2001)
Atta cephalotes	Trichoderma koningii T-83	C	collection	DCA	dual culture assays against Leucoagaricus sp.	6 cultures/treat	invasion of 100% of Leucoagaricus colony surface area and sporulation in 8 d	Ortiz & Orduz (2001)
Atta cephalotes	T. longibrachiatum T-84	C	collection	DCA	dual culture assays against Leucoagaricus sp.	6 cultures/treat	invasion of 50% of Leucoagaricus colony surface area in 8 d	Ortiz & Orduz (2001)
Atta cephalotes	Trichoderma hamatum T-85	C	collection	DCA	dual culture assays against Leucoagaricus sp.	6 cultures/treat	invasion of 100% of Leucoagaricus colony surface area in 8 d	Ortiz & Orduz (2001)
Atta cephalotes	T. viride (= T. lignorum) (T-19, T-20, T-26, T-28, T-30)	C	collection	a) DCA b) B	a) dual culture assays against Leucoagaricus sp. b) 3 and 10 g of baits with 20% (w/w) of the sporulated fungal cultures (T-26) (final concentration of 1E+08 conidia/g) in lab colonies, on 0 d and 14 d of the experiment, respectively, evaluation during 88 d	a) 6 cultures/treat b) 4 col/treat	a) invasion of 50-100% of Leucoagaricus colony surface area and sporulation in 8 d b) LT50 of the colony and their fungus of 57.8 and 50.8 d, respectively	a) Ortiz & Orduz (2001) b) Lopez & Orduz (2003)
Atta cephalotes	T. viride T-26 & M. anisopliae M-137	C	both collection	B	3 and 10 g of baits with 20% (w/w) of the sporulated fungal cultures (final concentration of 1E+08 conidia/g) in lab colonies, on 0 d and 14 d of the experiment, respectively, evaluation during 88 d	4 col/treat	LT50 of the colony and their fungus of 45.8 and 46.8 d, respectively	Lopez & Orduz (2003)
Atta cephalotes	T. viride (T-23, T-25)	C	collection	DCA	dual culture assays against Leucoagaricus sp.	6 cultures/treat	invasion of 100% of Leucoagaricus colony surface area and sporulation in 8 d	Ortiz & Orduz (2001)
Atta cephalotes	Gliocladium (4 strains)	C	collection	DCA	dual culture assays against Leucoagaricus sp.	6 cultures/treat	invasion of 50-100% of Leucoagaricus colony surface area and sporulation in 8 d	Ortiz & Orduz (2001)
Atta cephalotes	Paecilomyces sp. (29AL)	OA	cadavers the refusal dump of A. colombica	T	1 μL of 5 doses from 1E+03 to 0.1 conidia/μL suspensions on the head or mesotorax	10 ants/treat/col; 1 col; 3 rep	78% of mortality in 7 d; LT50 at the highest dose = 5.3 d; LD50 = 1.2E+02 conidia/ml	Mesén-Porras (2015)
Atta cephalotes	Paecilomyces sp. (2 strains: 0484, 0485)	OH	other hosts	I	5E+07 conidia/ml suspensions during 5 s	20 ants/treat (no mention of col)	53-65% of confirmed mortality	Varón Devia (2006)
Atta cephalotes	Mucor sp ID44	SH	refused dump of A cephalotes	I	1E+08 conidia/ml fungal suspensions during 10 s	210 ants/treat (no mention of col)	<50% of mortality after 10 d	Valencia-Giraldo et al. (2020)
Atta cephalotes	Geotrichum sp ID44	SH	refused dump of A cephalotes	I	1E+08 conidia/ml fungal suspensions during 10 s	210 ants/treat (no mention of col)	<50% of mortality after 10 d	Valencia-Giraldo et al. (2020)
Atta colombica	E. weberii	SH	fungus garden of Atta colombica	DCA	slide cultures against Leucoagaricus sp.	18 slides/treat	cultivar hyphae broken down before contact by E. weberi hyphae (11 out of 18 slides)	Reynolds & Currie (2004)
Atta colombica	Metarhizium sp (3 strains)	OA	dead workers of A cephalotes	RIH-I	1E+07 conidia/ml suspension during 1 min	60 ants/treat; 3 rep	100% of confirmed mortality; LT50 = 2.2-2.9 d	Mena Córdoba (2010)
Atta colombica	Metarhizium sp (4 strains)	SH	dead workers of A colombica	RIH-I	1E+07 conidia/ml suspension during 1 min	60 ants/treat; 3 rep	100% of confirmed mortality; LT50 = 1-2.7 d	Mena Córdoba (2010)
Atta colombica	Metarhizium sp (4 strains)	SH	refusal waste of A colombica	RIH-I	1E+07 conidia/ml suspension during 1 min	60 ants/treat; 3 rep	100% of confirmed mortality and LT50 of 1.9-2.9 d	Mena Córdoba (2010)
Atta colombica	Aspergillus sp (2 strains)	SH	dead workers of A colombica	RIH-I	1E+07 conidia/ml suspension during 1 min	60 ants/treat; 3 rep	26-41% of confirmed mortality and LT50 ≥ 10 d	Mena Córdoba (2010)
Atta colombica	Aspergillus sp	SH	refusal waste of A colombica	RIH-I	1E+07 conidia/ml suspension during 1 min	60 ants/treat; 3 rep	28% of confirmed mortality and LT50 > 10 d	Mena Córdoba (2010)
Atta colombica	Penicillium sp	SH	refusal waste of A colombica	RIH-I	1E+07 conidia/ml suspension during 1 min	60 ants/treat; 3 rep	33% of confirmed mortality and LT50 of 9.5 d	Mena Córdoba (2010)
Atta colombica	Fusarium sp (3 strains)	SH	dead workers of A colombica	RIH-I	1E+07 conidia/ml suspension during 1 min	60 ants/treat; 3 rep	28-35% of confirmed mortality and LT50 > 10 d	Mena Córdoba (2010)
Atta laevigata	Trichoderma koningiopsis	OA	fungus garden of different LCA	DCA	dual culture assays against L. gongylophorus	not specified	58% of colony inhibition in 10 d	Castrillo et al. (2016)
Atta mexicana	M. anisopliae Ma-IE-437	SH	dead queens of Atta mexicana	a) W b) B	a) filter paper with 0.4 ml of a fungal suspension at 2E+07 conidia/ml b) 0.5 g of dried conidia (1.7E+10 conidia/ml) over the fungus garden of mini-nest	a) 20 ants/treat/col; 8 col b) 3 col/treat	a) 91% of confirmed mortality in 10 d; TL50 = 3.5 d b) 79% of confirmed ant mortality in 15 d; TL50 = 8.8 d; reduction or dissapearence of fungus garden in 15 d	Cadavid-Florez (2011)
Atta mexicana	B. bassiana BbIE-441	SH	dead queens of Atta mexicana	a) W b) B	a) filter paper with 0.4 ml of a fungal suspension at 2E+07 conidia/ml b) 0.5 g of dried conidia (1.7E+10 conidia/ml) over the fungus garden of mini-nest	a) 20 ants/treat/col; 8 col b) 3 col/treat	a) 83% of confirmed mortality in 10 d; TL50 = 4.4 d b) 98% of confirmed ant mortality in 15 d; TL50 = 4.6 d; reduction or dissapearence of fungus garden in 15 d	Cadavid-Florez (2011)
Atta sexdens (= Atta sexdens piriventris, = Atta sexdens rubropilosa; = Atta sexdens sexdens)	Syncephalastrum sp	SH	fungus garden of Atta sexdens	a) DCA b) SIC	a) dual culture assays against L. gongylophorus b) fungal filtrate with soluble compounds over L. gongylophorus	a) 6 cultures/treat b) 6 cultures/treat	a) significant reduction of L gongylophorus after 10 d b) significant inhibition of growth of L gongylophorus after 14 d	Bizarria et al. (2018)
Atta sexdens (= Atta sexdens piriventris, = Atta sexdens rubropilosa; = Atta sexdens sexdens)	Syncephalastrum sp. (4 strains)	SH	fungus gardens of A. sexdens rubropilosa	a) DCA b) SIC	a) dual culture assays against L. gongylophorus b) 1 mL of 1E+06 conidia/ml suspension on fungus garden in subcolonies	a) 10 cultures/treat b) 5 col/treat	a) significant inhibition of growth of L gongylophorus in 14 d b) foraging acvtivity interrupted on 11th d, all worker died in the 13th d, none of subcolonies survived until 14th d (non-significantly different results in combination with M. anisopliae)	Barcoto et al. (2017)
Atta sexdens (= Atta sexdens piriventris, = Atta sexdens rubropilosa; = Atta sexdens sexdens)	Escovopsis sp	SH	fungus garden of Atta sexdens	DCA	dual culture assays against L. gongylophorus	6 cultures/treat	significant reduction of L. gongylophorus in 10 d	Bizarria et al. (2018)
Atta sexdens (= Atta sexdens piriventris, = Atta sexdens rubropilosa; = Atta sexdens sexdens)	Escovopsis sp. 1	OA	fungus gardens of Atta capiguara	a) DCA b) AA	a) dual culture assays against L gongylophorus b) effect on the growth of L gongyophorus with crude extracts	a) 6 cultures/treat b) 7 cultures/treat	a) 78% of colony inhibition in 14 d b) significant inhibition of the growth in 21 d	Varanda-Haifig et al. (2017)
Atta sexdens (= Atta sexdens piriventris, = Atta sexdens rubropilosa; = Atta sexdens sexdens)	Escovopsis sp. 2	SH	fungus gardens of A. sexdens rubropilosa	a) DCA b) AA	a) dual culture assays against L gongylophorus b) effect on the growth of L gongyophorus with crude extracts	a) 6 cultures/treat b) 7 cultures/treat	a) 64% of colony inhibition in 14 d b) significant inhibition of the growth in 21 d	Varanda-Haifig et al. (2017)
Atta sexdens (= Atta sexdens piriventris, = Atta sexdens rubropilosa; = Atta sexdens sexdens)	Escovopsis sp. 3	SH	fungus gardens of A. sexdens rubropilosa	a) DCA b) AA	a) dual culture assays against L gongylophorus b) effect on the growth of L gongyophorus with crude extracts	a) 6 cultures/treat b) 7 cultures/treat	a) 62% of colony inhibition in 14 d b) significant inhibition of the growth in 21 d	Varanda-Haifig et al. (2017)
Atta sexdens (= Atta sexdens piriventris, = Atta sexdens rubropilosa; = Atta sexdens sexdens)	Escovopsis sp. 4 (2 strains)	OA	fungus gardens of Atta cephalotes y Acromyrmex sp	a) DCA b) AA	a) dual culture assays against L gongylophorus b) effect on the growth of L gongyophorus with crude extracts	a) 6 cultures/treat b) 7 cultures/treat	a) 56-59% of colony inhibition in 14 d b) significant inhibition of the growth in 21 d	Varanda-Haifig et al. (2017)
Atta sexdens (= Atta sexdens piriventris, = Atta sexdens rubropilosa; = Atta sexdens sexdens)	Escovopsis sp. 5	OA	fungus gardens of A. ambiguus	a) DCA b) AA	a) dual culture assays against L gongylophorus b) effect on the growth of L gongyophorus with crude extracts	a) 6 cultures/treat b) 7 cultures/treat	a) 61-65% of colony inhibition in 14 d b) significant inhibition of the growth in 21 d	Varanda-Haifig et al. (2017)
Atta sexdens (= Atta sexdens piriventris, = Atta sexdens rubropilosa; = Atta sexdens sexdens)	Escovopsis sp. 6 (2 strains)	OA	fungus gardens of Acromyrmex spp	a) DCA b) AA	a) dual culture assays against L gongylophorus b) effect on the growth of L gongyophorus with crude extracts	a) 6 cultures/treat b) 7 cultures/treat	a) 58-68% of colony inhibition in 14 d b) significant inhibition of the growth in 21 d	Varanda-Haifig et al. (2017)
Atta sexdens (= Atta sexdens piriventris, = Atta sexdens rubropilosa; = Atta sexdens sexdens)	Escovopsis sp. 7	OA	fungus gardens of A. heyeri	a) DCA b) AA	a) dual culture assays against L gongylophorus b) effect on the growth of L gongyophorus with crude extracts	a) 6 cultures/treat b) 7 cultures/treat	a) 70% of colony inhibition in 14 d b) significant inhibition of the growth in 21 d	Varanda-Haifig et al. (2017)
Atta sexdens (= Atta sexdens piriventris, = Atta sexdens rubropilosa; = Atta sexdens sexdens)	E. weberi (2 strains)	SH	fungus garden of A. sexdens	DCA	dual culture assays against L. gongylophorus	9 cultures/treat	67-68% of colony inhibition in 15 d	Silva et al. (2006)
Atta sexdens (= Atta sexdens piriventris, = Atta sexdens rubropilosa; = Atta sexdens sexdens)	E. nivea	OA	fungus garden of Acromyrmex sp	a) DCA b) SIC	a) dual culture assays against L gongylophorus b) fungal filtrate with soluble compounds over L. gongylophorus	a) 6 cultures/treat b) 6 cultures/treat	a) significant reduction of L. gongylophorus in 10 d b) significant inhibition of growth of L. gongylophorus in 14 d	Bizarria et al. (2018)
Atta sexdens (= Atta sexdens piriventris, = Atta sexdens rubropilosa; = Atta sexdens sexdens)	E. nivea (2 strains)	OA	fungus gardens of Acromyrmex spp	a) DCA b) AA	a) dual culture assays against L gongylophorus b) effect on the growth of L. gongyophorus with crude extracts	a) 6 cultures/treat b) 7 cultures/treat	a) 45-56% of colony inhibition in 14 d b) significant inhibition of the growth in 21 d	Varanda-Haifig et al. (2017)
Atta sexdens (= Atta sexdens piriventris, = Atta sexdens rubropilosa; = Atta sexdens sexdens)	Escovopsis microspora	OA	fungus gardens of A. subterraneus	SIC	10 ml of conidial suspension (not quantified) on fungus garden from entire colonies	4 col/treat	no negative effect on colonies in comparison to the control after 32 wk	de Oliveira et al. (2011)
Atta sexdens (= Atta sexdens piriventris, = Atta sexdens rubropilosa; = Atta sexdens sexdens)	Escovopsis niveo-chlamydosporiformans	OA	fungus gardens of A. subterraneus	SIC	10 ml of conidial suspension (not quantified) on fungus garden from entire colonies	4 col/treat	no negative effect on colonies in comparison to the control after 32 wk	de Oliveira et al. (2011)
Atta sexdens (= Atta sexdens piriventris, = Atta sexdens rubropilosa; = Atta sexdens sexdens)	Trichoderma spp. (6 strains)	S	surrounding soil of A sexdens nests	DCA	dual culture assays against L. gongylophorus	6 cultures/treat	50-58% of colony inhibition in 8 d	do Nascimento et al. (2017)
Atta sexdens (= Atta sexdens piriventris, = Atta sexdens rubropilosa; = Atta sexdens sexdens)	Trichoderma afroharzianum	S	soil	a) DCA b) SIC	a) dual culture assays against L gongylophorus b) fungal filtrate with soluble compounds over L. gongylophorus	a) 6 cultures/treat b) 6 cultures/treat	a) significant reduction of L gongylophorus after 10 d b) significant inhibition of growth of L gongylophorus after 14 d	Bizarria et al. (2018)
Atta sexdens (= Atta sexdens piriventris, = Atta sexdens rubropilosa; = Atta sexdens sexdens)	Trichoderma spirale	S	soil	a) DCA b) SIC	a) dual culture assays against L gongylophorus b) fungal filtrate with soluble compounds over L. gongylophorus	a) 6 cultures/treat b) 6 cultures/treat	significant reduction of L gongylophorus after 10 d significant inhibition of growth of L gongylophorus after 14 d	Bizarria et al. (2018)
Atta sexdens (= Atta sexdens piriventris, = Atta sexdens rubropilosa; = Atta sexdens sexdens)	T. spirale	SH	fungus gardens of A. sexdens rubropilosa	SIC	1 ml of 1E+08 conidia/ml on fungus garden from sub-colonies	4 col/treat	no negative effect on sub-colonies in comparison to the control after 21 d	Polezel (2017)
Atta sexdens (= Atta sexdens piriventris, = Atta sexdens rubropilosa; = Atta sexdens sexdens)	T. hamatum	OA	fungus garden of Acromyrmex sp	a) DCA b) S	a) dual culture assays against L gongylophorus b) fungal filtrate with soluble compounds over L. gongylophorus	a) 6 cultures/treat b) 6 cultures/treat	a) significant reduction of L gongylophorus after 10 d b) significant inhibition of growth of L gongylophorus after 14 d	Bizarria et al. (2018)
Atta sexdens (= Atta sexdens piriventris, = Atta sexdens rubropilosa; = Atta sexdens sexdens)	T. harzianum	CP	Trichodermil SC 1306® (commercial product of Koppert Biological Systems®)	a) DCA b) B	a) dual culture assays against L. gongylophorus b) 2 g offered daily for 14 d, and on the last day of treatment (15 d), baits were offered ad libitum	a) 6 cultures/treat b) 2 col/treat	a) 58% of colony inhibition b) reduction of cultivar volumen of approx 30% and higher amount of dead worker, but colonies survives at 15 d	a) do Nascimento et al. (2017) b) da Silva et al. (2020)
Atta sexdens (= Atta sexdens piriventris, = Atta sexdens rubropilosa; = Atta sexdens sexdens)	T. harzianum	CP	Trichodermil SC 1306® (commercial product of Koppert Biological Systems®)	a) I b) SIC	a) 2E+07 conidia/ml suspension during 2 s in larvae, pupae and workers b) 5 mL of a 20% w/w suspension over fungus garden	a) 5 ants/col/treat; 4 col b) 4 col/treat	a) LT50 = 7, 12 and 12 h for larvae, pupae and workers b) 45% of intoxication symptoms after 6 d	a) Stefanelli et al. (2020a) b) Stefanelli et al. (2020b)
Atta sexdens (= Atta sexdens piriventris, = Atta sexdens rubropilosa; = Atta sexdens sexdens)	T. harzianum (2 strains)	SH	fungus gardens of A. sexdens rubropilosa	a) SIC b) SIC	a) 1 ml of 1E+08 conidia/ml on fungus garden from sub-colonies b) 5 ml of 1E+08 conidia/ml on fungus garden from entire colonies	a) 4 col/treat b) 3 col/treat	a) fungus garden reduction in comparison to the control in 21 d b) no negative effect on colonies in comparison to the control after 21 d	Polezel (2017)
Atta sexdens (= Atta sexdens piriventris, = Atta sexdens rubropilosa; = Atta sexdens sexdens)	T. harzianum	SH	fungus garden of A. sexdens	DCA	dual culture assays against L. gongylophorus	9 cultures/treat	75% of colony inhibition in 15 d	Silva et al. (2006)
Atta sexdens (= Atta sexdens piriventris, = Atta sexdens rubropilosa; = Atta sexdens sexdens)	T. koningiopsis (2 strains)	S	leaves carried by the ants	a) DCA b) B	a) dual culture assays against L. gongylophorus b) 10 g per colony of fungal colonized rice	a) 9 cultures/treat b) 5 col/treat	a) colonization of Leucoagaricus sp. after 5 d b) significant reduction of ant survival in mini-colonies	Rocha et al. (2017)
Atta sexdens (= Atta sexdens piriventris, = Atta sexdens rubropilosa; = Atta sexdens sexdens)	T. atroviride	S	leaves carried by the ants	a) DCA b) B	a) dual culture assays against L. gongylophorus b) 10 g per colony of fungal colonized rice	a) 9 cultures/treat b) 5 col/treat	a) colonization of Leucoagaricus sp. after 5 d b) significant reduction of ant survival in mini-colonies	Rocha et al. (2017)
Atta sexdens (= Atta sexdens piriventris, = Atta sexdens rubropilosa; = Atta sexdens sexdens)	T. endophyticum	S	leaves carried by the ants	a) DCA b) B	a) dual culture assays against L. gongylophorus b) 10 g per colony of fungal colonized rice	a) 9 cultures/treat b) 5 col/treat	a) colonization of Leucoagaricus sp. after 5 d b) significant reduction of ant survival in mini-colonies	Rocha et al. (2017)
Atta sexdens (= Atta sexdens piriventris, = Atta sexdens rubropilosa; = Atta sexdens sexdens)	T. virens	SH	fungus gardens of A. sexdens rubropilosa	a) SIC b) SIC	a) 1 ml of 1E+08 conidia/ml on fungus garden from sub-colonies b) 5 ml of 1E+08 conidia/ml on fungus garden from entire colonies	a) 4 col/treat b) 3 col/treat	a) fungus garden reduction since 2 d, and 100% of sub-colonies mortality after 10 d b) no negative effect on colonies in comparison to the control after 21 d	Polezel (2017)
Atta sexdens (= Atta sexdens piriventris, = Atta sexdens rubropilosa; = Atta sexdens sexdens)	B. bassiana + T. harzianum	CP	products owned by the company Koppert Biological Systems®	a) B b) SIC	a) formulated baits provided in a foraging chamber b) 20% (w/w) of B. bassiana and 10% and 20% (w/w) of T. harzianum suspesions on the fungus garden of lab colonies	a) 4 col/treat b) 4 col/treat	a) Baits have no negative effect on lab colonies b) 100% of mortality of the lab colonies	Mota Filho et al. (2021)
Atta sexdens (= Atta sexdens piriventris, = Atta sexdens rubropilosa; = Atta sexdens sexdens)	B. bassiana	SH	dead queens of A. sexdens	a) I b) SIC	a) 1E+08 conidia/ml suspension during 10 s b) 1E+08 suspension on the fungal cultivar of subcolonies	a) 50 ants/treat, 1 col b) 4 col/treat	a) 100% of mortality in 6 d b) 50% of dead workers and cultivar decreased since 4th day	Canali (2017)
Atta sexdens (= Atta sexdens piriventris, = Atta sexdens rubropilosa; = Atta sexdens sexdens)	B. bassiana (12 strains)	SH	dead queens of A. sexdens	a) I b) B	a) 1E+08 conidia/ml suspension during 8 s b) 1st application of 1 g with 1E+08 conidia/g and a 2nd application of 1 g of baits with 6-8.6 conidia/g after 6 d, in lab colonies (strains BBOT11 and BBOT12)	a) 20 ants/treat/col; 5 col b) 4 col/treat	a) 66-88% of confirmed mortality in 7 d; LT50 = 1.8-3.1 d b) ant mortality not significantly different to the control treatment, all colonies survived	a) Cardoso et al. (2022) b) Nagamoto (2012)
Atta sexdens (= Atta sexdens piriventris, = Atta sexdens rubropilosa; = Atta sexdens sexdens)	B. bassiana (4 strains)	C	collection	W	filter paper with 1ml of 2E+07 conidia/ml		LT50 = 3.5-4.4 d	Santos et al. (2007)
Atta sexdens (= Atta sexdens piriventris, = Atta sexdens rubropilosa; = Atta sexdens sexdens)	B. bassiana	CP	Ballveria® (commercial product of Ballagro)	a) I b) SIC	a) 1E+08 conidia/ml suspension for 10 s b) 1E+08 conidia/ml suspension on the fungal cultivar of subcolonies	a) 50 ants/treat, 1 col b) 4 col/treat	a) 100% of mortality in 6 d b) 25% of dead workers at 5th day and cultivar without alterations	Canali (2017)
Atta sexdens (= Atta sexdens piriventris, = Atta sexdens rubropilosa; = Atta sexdens sexdens)	B. bassiana	CP	Boveril® WP PL63 (commercial product of Koppert Biological Systems®)	a) I b) I c) SIC	a) 1E+08 conidia/ml suspension dunring 8 s b) 1E+06 conidia/ml suspension during 2 s c) 5 mL of a 20% w/w suspension on fungus garden	b) 5 ants/col/treat; 4 col	a) 61% of confirmed mortality in 7 d; LT50 = 2.9 d b) LT50 = 23, 34 and 10 hours for larvae, pupae and workers c) 37% of intoxication symptoms and 10% of fungus removal after 6 d	a) Cardoso et al. (2022) b) Stefanelli et al. (2020a) c) Stefanelli et al. (2020b)
Atta sexdens (= Atta sexdens piriventris, = Atta sexdens rubropilosa; = Atta sexdens sexdens)	B. bassiana (AM 9 & JAB 06)	U	unknown	I	1E+09 conidia/ml suspension during 10 s	8 ants/treat/col; 3 col	42% of confirmed mortality in 15 d; TL50 = 2.6-2.8 d	Loureiro & Monteiro (2005)
Atta sexdens (= Atta sexdens piriventris, = Atta sexdens rubropilosa; = Atta sexdens sexdens)	B. bassiana (6 strains: ENA06, 07, 08, 13, 14, 15)	OA	workers of different Atta species	S	1E+08 conidia/ml suspensions	10 ants/treat, 3 rep (no mention of col)	20-64% of confirmed mortality; TL50 = 1.7-3.6 d; only 4 strains with > 50% of mortality in 3 d	Castilho et al. (2010)
Atta sexdens (= Atta sexdens piriventris, = Atta sexdens rubropilosa; = Atta sexdens sexdens)	Metarhizium sp.	OA	a Trachymyrmex colony	SIC	10 ml of conidial suspension (not quantified) on fungus garden from entire colonies	4 col/treat	no negative effect on colonies in comparison to the control after 32 wk	de Oliveira et al. (2011)
Atta sexdens (= Atta sexdens piriventris, = Atta sexdens rubropilosa; = Atta sexdens sexdens)	M. anisopliae	SH	A. sexdens workers	a) T b) T	1) 1 μL of 1E+07 conidia/ml suspensions on the pronotum 2) 1 μL of the immunosuppressant (100 mg/ml of cyclosporine A) on the mandibles + 1 μL of 1E+07 conidia/ml suspensions on the abdomen	a) 20 ants/treat/col; 1 col b) 15 ants/treat	a) LT50 = 5 d b) 80% of mortality in 6 d	a) Dornelas et al. (2016) b) Dornelas et al. (2017)
Atta sexdens (= Atta sexdens piriventris, = Atta sexdens rubropilosa; = Atta sexdens sexdens)	M. anisopliae	OH	other host	T	1 μL of 1E+05, 1E+06 and 1E+07 conidia/ml suspensions on the torax	100 ants/treat/col; 3 col	confirmed mortality of 38%, 44% and 51% in 10 d for each concentration; TL50 = 6.3, 5.9 and 5.4 d for each concentration	Silva (2019)
Atta sexdens (= Atta sexdens piriventris, = Atta sexdens rubropilosa; = Atta sexdens sexdens)	M. anisopliae	C	collection	W	filter paper with 1ml of 2E+07 conidia/ml	41 ants/treat/col; 3 col	LT50 = 3.8 d	Santos et al. (2007)
Atta sexdens (= Atta sexdens piriventris, = Atta sexdens rubropilosa; = Atta sexdens sexdens)	M. anisopliae (ARSEF 551)	OH	other host	B	0.5 g per mini-nest of dry spores alone (DS) or mixed with citrus powder (CP) at a ratio of 1:1 (w:w)	4 col/treat	100% and 65% of mortality for DS or CP treatments in 34 d. Both treatments with Metarhizium sporulating cadavers greater than 80% in the first 4 wk, and fungus gardens health scores decreased up to day 10	Jaccoud et al. (1999)
Atta sexdens (= Atta sexdens piriventris, = Atta sexdens rubropilosa; = Atta sexdens sexdens)	M. anisopliae (7 strains: ENA01, 02, 03, 04, 09, 11, 12)	OA	workers of different Atta species	S	1E+08 conidia/ml suspensions	10 ants/treat, 3 rep (no mention of col)	32-59% of confirmed mortality; TL50 = 1.4-2.7 d; only 4 strains with > 50% of mortality in 3 d	Castilho et al. (2010)
Atta sexdens (= Atta sexdens piriventris, = Atta sexdens rubropilosa; = Atta sexdens sexdens)	M. anisopliae ENA05	OH	another host	S	1E+08 conidia/ml suspensions	10 ants/treat, 3 rep (no mention of col)	less than 50% of mortality in 3 d	Castilho et al. (2010)
Atta sexdens (= Atta sexdens piriventris, = Atta sexdens rubropilosa; = Atta sexdens sexdens)	M. anisopliae (E 9 & AL)	U	unknown	I	1E+09 conidia/ml suspension during 10 s	8 ants/treat/col; 3 col	45% of confirmed mortality in 15 d; TL50 = 2.7-2.8 d	Loureiro & Monteiro (2005)
Atta sexdens (= Atta sexdens piriventris, = Atta sexdens rubropilosa; = Atta sexdens sexdens)	M. anisopliae	SH	dead queens of A. sexdens	a) I b) SIC	a) 1E+08 conidia/ml suspension during 10 s b) 1E+08 conidia/ml suspension on the fungal cultivar of subcolonies	a) 50 ants/treat, 1 col b) 4 col/treat	a) 50% of mortality in 6 d b) no relevant alterations in subcolonies	Canali (2017)
Atta sexdens (= Atta sexdens piriventris, = Atta sexdens rubropilosa; = Atta sexdens sexdens)	Fusarium sp	SH	fungus gardens of A. sexdens rubropilosa	SIC	1 ml of 1E+08 conidia/ml on fungus garden from sub-colonies	4 col/treat	no negative effect on sub-colonies in comparison to the control after 21 d	Polezel (2017)
Atta sexdens (= Atta sexdens piriventris, = Atta sexdens rubropilosa; = Atta sexdens sexdens)	Fusarium sp	SH	dead queens of A. sexdens	I	1E+08 conidia/ml suspension during 10 s	50 ants/treat, 1 col	no negative effect on ant survival in comparison to the controls	Canali (2017)
Atta sexdens (= Atta sexdens piriventris, = Atta sexdens rubropilosa; = Atta sexdens sexdens)	Fusarium oxysporum species complexa	OA	Fungus garden of Acromyrmex ambiguus	a) DCA b) SIC	a) dual culture assays against L gongylophorus b) fungal filtrate with soluble compounds over L. gongylophorus	a) 6 cultures/treat b) 6 cultures/treat	a) significant reduction of L. gongylophorus after 10 d b) significant inhibition of growth of L. gongylophorus after 14 d	Bizarria et al. (2018)
Atta sexdens (= Atta sexdens piriventris, = Atta sexdens rubropilosa; = Atta sexdens sexdens)	Fusarium equiseti species complex	S	leaves	a) DCA b) SIC	a) dual culture assays against L gongylophorus b) fungal filtrate with soluble compounds over L. gongylophorus	a) 6 cultures/treat b) 6 cultures/treat	a) significant reduction of L. gongylophorus after 10 d b) significant inhibition of growth of L. gongylophorus after 14 d	Bizarria et al. (2018)
Atta sexdens (= Atta sexdens piriventris, = Atta sexdens rubropilosa; = Atta sexdens sexdens)	Lecanicillium sp. (= Verticillium sp.)	S	leaves	a) DCA b) SIC	a) dual culture assays against L gongylophorus b) fungal filtrate with soluble compounds over L. gongylophorus	a) 6 cultures/treat b) 6 cultures/treat	a) significant reduction of L. gongylophorus after 10 d b) significant inhibition of growth of L. gongylophorus after 14 d	Bizarria et al. (2018)
Atta sexdens (= Atta sexdens piriventris, = Atta sexdens rubropilosa; = Atta sexdens sexdens)	P. lilacinum	SH	dead queens of A. sexdens	a) I b) SIC	a) 1E+08 conidia/ml suspension during 10 s b) 1E+08 conidia/ml suspension on the fungal cultivar of subcolonies	a) 50 ants/treat, 1 col b) 4 col/treat	a) 100% of mortality in 13 d for all strains b) without ants and cultivar at 21st day for 1 out of 3 strains; no negative effect on subcolonies with other 2 strains	Canali (2017)
Atta sexdens (= Atta sexdens piriventris, = Atta sexdens rubropilosa; = Atta sexdens sexdens)	P. lilacinum (5 strains)	SH	dead queens of A. sexdens	a) I b) B	a) 1E+08 conidia/ml suspension during 8 s b) 1st application of 1 g with 1E+08 conidia/g and a 2nd application of 1 g of baits with 6-8.6 conidia/g after 6 d, in lab colonies (strain PBOT33)	a) 20 ants/treat/col; 5 col b) 4 col/treat	a) 100% of mortality in 11 d b) without ants and cultivar at 21st day	a) Cardoso et al. (2022) b) Nagamoto (2012)
Atta sexdens (= Atta sexdens piriventris, = Atta sexdens rubropilosa; = Atta sexdens sexdens)	A. flavus	OA	A. laevigata workers	T	1 μL of 1E+07 conidia/ml suspensions on the pronotum	20 ants/treat/col; 1 col	LT50 = 12.9 d	Dornelas et al. (2016)
Atta sexdens (= Atta sexdens piriventris, = Atta sexdens rubropilosa; = Atta sexdens sexdens)	Aspergillus niger	OA	A. laevigata workers	T	1 μL of 1E+07 conidia/ml suspensions on the pronotum	20 ants/treat/col; 1 col	LT50 = 5 d	Dornelas et al. (2016)
Atta sexdens (= Atta sexdens piriventris, = Atta sexdens rubropilosa; = Atta sexdens sexdens)	Aspergillus sclerotiorum (2 strains)	SH	fungus gardens of A. sexdens rubropilosa	SIC	1 ml of 1E+08 conidia/ml on fungus garden from sub-colonies	4 col/treat	no negative effect on sub-colonies in comparison to the control after 21 d	Polezel (2017)
Atta sexdens (= Atta sexdens piriventris, = Atta sexdens rubropilosa; = Atta sexdens sexdens)	Aspergillus nomiae (= Aspergillus nomius)	SH	dead queens of A. sexdens	a) I b) SIC	a) 1E+08 conidia/ml suspension during 10 s b) 1E+08 conidia/ml suspension of 2 out of 3 strains on the fungal cultivar of subcolonies	a) 50 ants/treat, 1 col b) 4 col/treat	a) 100% of mortality in 8 d for 1 strain; and more than 15 d for total mortality for the other 2 strains b) without ants cultivar at 21st day for 1 strain; no relevant alterations in subcolonies with the other strain	Canali (2017)
Atta sexdens (= Atta sexdens piriventris, = Atta sexdens rubropilosa; = Atta sexdens sexdens)	A. flavus	SH	dead queens of A. sexdens	I	1E+08 conidia/ml suspension during 8 s	20 ants/treat/col; 5 col	100% of confirmed mortality in 7 d; LT50 of 3.5 d	Cardoso et al. (2022)
Atta sexdens (= Atta sexdens piriventris, = Atta sexdens rubropilosa; = Atta sexdens sexdens)	A. flavus	SH	dead queens of A. sexdens	I	1E+08 conidia/ml suspension during 10 s	50 ants/treat, 1 col	no negative effect on ant survival in comparison to the controls	Canali (2017)
Atta sexdens (= Atta sexdens piriventris, = Atta sexdens rubropilosa; = Atta sexdens sexdens)	Aspergillus calidoustus	SH	dead queens of A. sexdens	I	1E+08 conidia/ml suspension during 10 s	50 ants/treat, 1 col	no negative effect on ant survival in comparison to the controls	Canali (2017)
Atta sexdens (= Atta sexdens piriventris, = Atta sexdens rubropilosa; = Atta sexdens sexdens)	Aspergillus insuetus	SH	dead queens of A. sexdens	I	1E+08 conidia/ml suspension during 10 s	50 ants/treat, 1 col	no negative effect on ant survival in comparison to the controls	Canali (2017)
Atta sexdens (= Atta sexdens piriventris, = Atta sexdens rubropilosa; = Atta sexdens sexdens)	Cordyceps farinosa (= Isaria farinosa)	SH	dead queens of A. sexdens	a) I b) SIC	a) 1E+08 conidia/ml suspension during 10 s b) 1E+08 conidia/ml suspension on the fungal cultivar of subcolonies	a) 50 ants/treat, 1 col b) 4 col/treat	a) 100% of mortality in 10 d b) 50% of dead workers at 10th day and cultivar decreased since 4th day	Canali (2017)
Atta sexdens (= Atta sexdens piriventris, = Atta sexdens rubropilosa; = Atta sexdens sexdens)	Cordyceps fumosorosea (= Isaria fumosorosea) IBOT25	SH	dead queens of A. sexdens	a) I b) B	a) 1E+08 conidia/ml suspension during 8 s b) 1st application of 1 g with 1E+08 conidia/g and a 2nd application of 1 g of baits with 6-8.6 conidia/g after 6 d, in lab colonies (strains BBOT11 and BBOT12)	a) 20 ants/treat/col; 5 col b) 4 col/treat	a) 80% of confirmed mortality in 7 d; LT50 = 2.6 d b) ant mortality not significantly different to the control treatment, all colonies survived	a) Cardoso et al. (2022) b) Nagamoto (2012)
Atta sexdens (= Atta sexdens piriventris, = Atta sexdens rubropilosa; = Atta sexdens sexdens)	Mucor sp.	SH	fungus gardens of A. sexdens rubropilosa	SIC	1 ml of 1E+08 conidia/ml on fungus garden from sub-colonies	4 col/treat	no negative effect on sub-colonies in comparison to the control after 21 d	Polezel (2017)
Atta sexdens (= Atta sexdens piriventris, = Atta sexdens rubropilosa; = Atta sexdens sexdens)	Penicillium shearii	SH	fungus gardens of A. sexdens rubropilosa	SIC	1 ml of 1E+08 conidia/ml on fungus garden from sub-colonies	4 col/treat	no negative effect on sub-colonies in comparison to the control after 21 d	Polezel (2017)
Atta sexdens (= Atta sexdens piriventris, = Atta sexdens rubropilosa; = Atta sexdens sexdens)	Mucor irregularis (= Rhizomucor variabilis)	SH	fungus gardens of A. sexdens rubropilosa	a) SIC b) SIC	a) 1 ml of 1E+08 conidia/ml on fungus garden from sub-colonies b) 5 ml of 1E+08 conidia/ml on fungus garden from entire colonies	a) 4 col/treat b) 3 col/treat	a) fungus garden reduction in comparison to the control in 21 d b) no negative effect on colonies in comparison to the control after 21 d	Polezel (2017)
Atta sexdens (= Atta sexdens piriventris, = Atta sexdens rubropilosa; = Atta sexdens sexdens)	Cordyceps farinosa (= Paecilomyces farinosus) (CG 189 & CG 195)	U	unknown	I	1E+09 conidia/ml suspension during 10 s	8 ants/treat/col; 3 col	50% of confirmed mortality in 15 d; TL50 = 3-3.1 d	Loureiro & Monteiro (2005)
Atta vollenweideri	Purpureocillium lilacinum YLOB	OA	fungal garden of A. lobicornis	DCA	dual culture assays against L. gongylophorus	10 cultures/treat	significant strong negative effect over culture growth of L. gongylophorus in 10 d; microscopic images showed the formation of vacuolas, but there was no evidence of a degraded cell wall	Folgarait et al. (2019)
Atta vollenweideri	Purpureocillium lilacinum YHEY	OA	fungal farden of A. heyeri	DCA	dual culture assays against L. gongylophorus	10 cultures/treat	significant strong negative effect over culture growth of L. gongylophorus in 10 d; microscopic images showed the formation of vacuolas, but there was no evidence of a degraded cell wall	Folgarait et al. (2019)
Atta vollenweideri	Purpureocillium lilacinum YLU	OA	A lundii worker ants	DCA	dual culture assays against L. gongylophorus	10 cultures/treat	significant strong negative effect over culture growth of L. gongylophorus in 10 d; microscopic images showed the formation of vacuolas, hyphal disintegration and disappearance of the cell wall	Folgarait et al. (2019)
Solenopsis invicta	B. bassiana Bb447	SH	S. invicta worker ants	a) S b) W c) W d) SIC e) SIC	a) 7 concentrations between 1E+06-1E+08 conidia/ml, living with or without sterile or non-sterile soil b) sterile and non-sterile dry nest soil containing 10% (v/w) of conidial suspensions to obtain concentration between 1E+01-1E+06 conidia/g for sterile soil, and between 1E+06-1E+08, and also 1E+09 conidia/g for non-sterile c) surface containing 7 concentrations between 1E+06-1E+09 conidia/ml (=…	a) 10 ants/treat/col; 10 col; 2 rep b) 10 ants/treat/col; 10 col; 2 rep c) 10 ants/treat/col; 10 col; 2 rep d) 5 col/treat e) 3 col/treat	a) 88% of confirmed mortality after 15 d with 1E+08 conidia/ml; LT50 = 5.7 d; LC50 = 9E+05 conidia/ml in direct spray without soil; <50% of confirmed mortality after 15 d with 1E+08 conidia/ml; LC50 = 2-3E+106 conidia/ml with both type of soil b) 70% of confirmed mortality after 15 d with 1E+06 conidia/g; LC50 = 1.4E+02 conidia/g of sterile soil; 40% of confirmed mortality after 15 d with 1E+06 c…	a), b), c) Pereira et al. (1993) d) Stimac et al. (1993a) e) Stimac et al. (1993b)		225
Solenopsis invicta	B. bassiana (2 strains)	OH	other hosts	I	1E+05, 1E+06, 1E+07 and 1E+08 conidia/ml suspension during 5 s	not specified	LT50 = 2.8-7.3 d; LC50 = 3.4E+06-4.3E+07 conidia/ml	Qiu et al. (2014)
Solenopsis invicta	B. bassiana ANU1	OH	other host	S	1E+07 conidia/ml suspension in major and minor workers	240 ants/treat (not mention of col)	100% of mortality at 7 d and 8 d for major and minor workers	Park et al. (2022)
Solenopsis invicta	B. bassiana strains (BbP89, BbL90)	OH	other host	W	1 g of dry conidia at 2.2-3.4E+07 conidia/mg with ants divided in mono and polygene	50 ants/treat; 1 col	100% of mortality at 9 d for mono & polygene ants	Caldwell (2015)
Solenopsis invicta	B. bassiana strain, (Bb447)	SH	S. invicta workers	W	1 g of dry conidia at 2.2-3.4E+07 conidia/mg with ants divided in mono and polygene	50 ants/treat; 1 col	100% of mortality at 9 d for mono & polygene ants	Caldwell (2015)
Solenopsis invicta	B bassiana F256	C	collection	a) B b) SIC	a) 1 g of baits containing 0, 1.6, 6.4, 25.6 and 25.6E+07 conidia/ml on each artificial nest b) 1 ml of a mixture of soybean oil with 0, 1.6, 6.4, 25.6 and 25.6E+07 conidia/ml on each artificial nests	a) 4 col/treat b) 4 col/treat	a) 20-34% of mortality in 15 d; LT50 = 34.8 d with the highest concentraction 2) 42-66% of mortality in 15 d; LT50 = 6.7 d with the lowest concentraction	Kafle et al. (2011)		226
Solenopsis invicta	B. bassiana GHA	OA	field collected Lygus spp.	W	filter paper with 1E+06 conidia/ml	50 ants/treat/col; 12 col	57% of mortality after 2 d; 36% of confirmed mortality	Rojas et al. (2018)
Solenopsis invicta	B. bassiana NI8	OA	field collected Lygus spp.	W	filter paper with 1E+06 conidia/ml	50 ants/treat/col; 12 col	84% of mortality after 6 d; 52% of confirmed mortality	Rojas et al. (2018)
Solenopsis invicta	B. bassiana (10 strains)	OH	other host	I	1E+08 conidia/ml suspension during 5 s	500 ants/treat; 3 rep	80.3% of mortality for 1 out of 10 strains	Li et al. (2016)
Solenopsis invicta	B. bassiana 1	OA	Atta mexicana worker ants	a) I b) W c) W	a) 1E+03 and 1E+05 conidia/ml suspensions during 10 s; as well as 1E+03 of dry micelium and 1E+03 stored conidia b) queens placed in small pots (30ml) with a mixture of vermiculite with different proportions (w/w) of dry micelium (0-1.5%) c) alates placed in bigger pots (355ml) with a mixture of commercial potting soil with different proportions (w/w) of dry micelium (0.005-0.4%)	a) 90 ant/treat/col; 1 col; 3 rep b) 2 queens/cup; 40 cups/treat c) 2 alates/cup; 16 cups/treat	a) LT50 = 3.5 d for 1E+05 conidia/ml; LT50 = 8.5 d for dry conidia from dry micelium (stored for 7 mth); LT50 = 6.8 d for fresh conidia from dry mycelium (stored 7 mth) b) 100% of mortality after 13 d with th highest mycelium concentration (1.5%); LT50 = 11 d; LD50 = 0.053% of dry micelium c) 92-100% mortality with mycelial amounts ranging from 0.05 to 0.4% after 13 d	Sanchez-Peña (1992)
Solenopsis invicta	B. bassiana 2	OH	other host	I	1E+05 conidia/ml suspension during 10 s	90 ant/treat/col; 1 col; 3 rep	LT50 = 6.1 d	Sanchez-Peña (1992)
Solenopsis invicta	B. bassiana (3 strains: 442, 445, 447)	SH	S. invicta workers	S	1E+08 conidia/ml suspension	100 ants/treat/col; 1 col	67.7-71.9% of confirmed ant mortality in 14 d; TL50 = 6.7-9.7 d	Alves et al. (1988)
Solenopsis invicta	B. bassiana ABG61786	CP	commercial strain (Abbott Laboratories)	a) S b) I c) W d) B	a) 1E+02, 1E+04, 1E+06 and 1E+08 conidia/ml b) 1E+02, 1E+04, 1E+06 and 1E+08 conidia/ml during 20 s c) filter paper with 2.3E+07 conidia/cm2 d) different bait formulation with 1E+08 conidia/ml, offered daily during 10 d	a) 150 ants/treat/col; 5 col; 2 rep b) 150 ants/treat/col; 5 col; 2 rep c) 150 ants/treat/col; 5 col; 2 rep d) 300 ants/treat	a) 52% of mortality in 15 days with 1E+08 conidia/ml; LC50 = 2.8E+12 conidia/ml b) 97% of mortality in 15 days with 1E+08 conidia/ml; LC50 = 1.6E+05 conidia/ml c) 80% of mortality in 15 days d) 37% of mortality of adult workers with baits formulated with olive oil; and 87% of mortality of larvae with baits formulated with egg yolk	Siebeneicher et al. (1992)
Solenopsis invicta	β-NP expressing B. bassiana strain	OH	genetic engineering	S	1E+6-1E+08 conidia/ml suspensions (with a spray tower)	25 ants/treat;3 rep (no mention of col)	50% of mortality in 5 d; LD50 = 1.5E+7 conidia/ml	Fan et al. (2012)
Solenopsis invicta	Beauveria vermiconia	OH	other host	I	1E+03 conidia/ml suspension during 10 s	90 ant/treat/col; 1 col	LT50 = 6 d	Sanchez-Peña (1992)
Solenopsis invicta	Metarhizium sp. (MaNC)	OH	other host	W	1 g of dry conidia at 2.2-3.4E+07 conidia/mg with ants divided in mono and polygene	50 ants/treat; 1 col	29 and 37% of mortality at 9 d for mono & polygene ants	Caldwell (2015)
Solenopsis invicta	M. robertsii (Ma2561)	SH	S. invicta workers	W	1 g of dry conidia at 2.2-3.4E+07 conidia/mg with ants divided in mono and polygene	50 ants/treat; 1 col	67 and 60% of mortality at 9 d for mono and polygene ants	Caldwell (2015)
Solenopsis invicta	M. brunneum (Ma3738)	SH	S. invicta workers	W	1 g of dry conidia at 2.2-3.4E+07 conidia/mg with ants divided in mono and polygene	50 ants/treat; 1 col	63 and 65% of mortality at 9 d for mono and polygene ants	Caldwell (2015)
Solenopsis invicta	M. brunneum	C	collection	W	filter paper with 1E+06 conidia/ml	50 ants/treat/col; 12 col	51% of mortality after 2 d; 10% of confirmed mortality	Rojas et al. (2018)
Solenopsis invicta	M. brunneum	CP	commercial strain	a) S b) W	a) 4E+02 to 4E+8 conidia/ml, increasing at 10-fold (with a spray tower) b) air-dried treated surface during 24 h	a) 50 ants/treat; 3 rep b) 50 ants/treat; 3 rep	a) 100% confirmed mortality in 10 d at 4E+08 conidia/ml; mortality significantly incresead with the conidial concentration; b) 95% confirmed mortality in 10 d at 4E+08 conidia/ml; mortality significantly incresead with the conidial concentration;	Jin et al. (2012)
Solenopsis invicta	M. anisopliae var. anisopliae	SH	S. invicta queens	CS	conidial suspension (not quantifed) dusted over queens	15 queens	100% of mortality in 5 d	Sanchez-Peña (1992)
Solenopsis invicta	M anisopliae sensu lato ATCC 62176	CP	commercial strain	a) S b) W	a) 4E+02 to 4E+8 conidia/ml, increasing at 10-fold (with a spray tower) b) air-dried treated surface during 24 h	a) 50 ants/treat; 3 rep b) 50 ants/treat; 3 rep	a) 88% confirmed mortality in 10 d at 4E+08 conidia/ml; mortality significantly incresead with the conidial concentration; b) 90% confirmed mortality in 10 d at 4E+08 conidia/ml; mortality significantly incresead with the conidial concentration;	Jin et al. (2012)
Solenopsis invicta	M. anisopliae ‘M09’	S	Australian soil samples	a) W b) I	1) 8 g of microcapsules powder mixed with sand 2) 1E+05, 1E+06, 1E+07 and 1E+08 conidia/ml suspension during 5 s	a) 30 ants/treat; 3 rep b) not specified	a) 90% of mortality in 7 d b) LT50 = 2.7 d for 1E+08 conidia/ml; LC50 = 9.9E+05 conidia/ml	a)Qiu et al. (2019) b) Qiu et al. (2014)
Solenopsis invicta	M anisopliae s.l. (2 strains)	OH + S	other hosts and soil	I	1E+05, 1E+06, 1E+07 and 1E+08 conidia/ml suspension during 5 s	not specified	LT50 = 3.8-7.3 d; LC50 = 6.1E+06-2.9E+07 conidia/ml	Qiu et al. (2014)
Solenopsis invicta	P. lilacinum (= Paecilomyces lilacinus)	S	soil	S	1E+08 conidia/ml suspension	30 anst/treat; 2 rep (no mention of col)	52% of confirmed mortality in 15 d	Hu et al. (2011)
Solenopsis invicta	P. lilacinum YLU	OA	A lundii worker ants	I	1E+07 conidia/ml suspension during 10 s	100 ants/treat/col; 5 col	19% of confirmed mortality in 27 d; TL50 = 4.3 d; survival not significantly different to control	Folgarait et al (2012)
Solenopsis invicta	Akanthomyces gracilis	OH	other host	I	1E+03 conidia/ml suspension during 10 s	90 ant/treat/col; 1 col	LT50 =11.7 d	Sanchez-Peña (1992)
Solenopsis invicta	A. flavus	OA	Atta mexicana worker ants	I	1E+05 and 1E+07 conidia/ml suspension during 10 s	90 ant/treat/col; 1 col; 3 rep	LT50 = 12.7 d for 1E+05 conidia/ml and 7.7 d for 1E+07 conidia/ml	Sanchez-Peña (1992)
Solenopsis invicta	Cordyceps militaris	OH	other host	I	1E+05 conidia/ml suspension during 10 s	90 ant/treat/col; 1 col; 3 rep	LT50 of 6.9 d	Sanchez-Peña (1992)
Solenopsis invicta	Cordyceps farinosa (= Paecilomyces farinosus)	OH	other host	I	1E+06 conidia/ml suspension during 10 s	90 ant/treat/col; 1 col; 3 rep	LT50 of 6.5 d	Sanchez-Peña (1992)
Solenopsis invicta	Cordyceps tenuipes (= Paecilomyces tenuipes=	OH	other host	I	1E+03 and 1E+06 conidia/ml suspension during 10 s	90 ant/treat/col; 1 col; 3 rep	LT50 of 12.7 d and 7.5 d for 1E+03 and 1E+06 suspensions	Sanchez-Peña (1992)
Solenopsis invicta	Cordyceps gunni (= Paecilomyces gunni) (3 strains)	S	soil	S	1E+08 conidia/ml suspension	30 anst/treat; 2 rep (no mention of col)	0-71% of confirmed mortality in 15 d	Hu et al. (2011)
Solenopsis invicta	Marquandomyces marquandii (= Paecilomyces marquandii) (14 strains)	S	soil	S	1E+08 conidia/ml suspension	30 anst/treat; 2 rep (no mention of col)	9-32% of confirmed mortality in 15 d	Hu et al. (2011)
Solenopsis invicta	Phialemonium inflatum (= Paecilomyces inflatus)	S	soil	S	1E+08 conidia/ml suspension	30 anst/treat; 2 rep (no mention of col)	83% of confirmed mortality in 15 d	Hu et al. (2011)
Solenopsis invicta	Keithomyces carneus (= Paecilomyces carneus)	S	soil	S	1E+08 conidia/ml suspension	30 anst/treat; 2 rep (no mention of col)	10% of confirmed mortality in 15 d	Hu et al. (2011)
Solenopsis invicta	Tolypocladium cylindrosporium	OH	other host	I	1E+03 conidia/ml suspension during 10 s	90 ant/col/treat; 1 col	LT50 = 6.2 d	Sanchez-Peña (1992)
Solenopsis invicta	Tolypocladium extinguens	OH	other host	I	1E+03 conidia/ml suspension during 10 s	90 ant/col/treat; 1 col	LT50 = 11.3 d	Sanchez-Peña (1992)
Solenopsis invicta	Lecanicillium sp (= Verticillium sp)	OH	other host	I	1E+03 conidia/ml suspension during 10 s	90 ant/col/treat; 1 col	LT50 = 7.8 d	Sanchez-Peña (1992)
Solenopsis invicta	Lecanicillium lecanii (= Verticillium lecanii)	OH	other host	I	1E+03 conidia/ml suspension during 10 s	90 ant/col/treat; 1 col	LT50 = 7.2 d	Sanchez-Peña (1992)
Solenopsis invicta	Conidiobolus macrosporus	SH	S. invicta queens	a) CS b) I	a) conidial shower for workers, larvae and queens during 24h b) conidial suspensions (not quantified) only for workers	90 ant/col/treat; 1 col	a) 100% of 2nd and 3rd instards killed in 48 h, but no mortality observed on queens or workers b) no negative effects on workers	Sanchez-Peña (1992)
Solenopsis invicta	Cordyceps fumosorosea (= Isaria fumosorosea) (2 strains)	OH	other hosts	I	1E+05, 1E+06, 1E+07 and 1E+08 conidia/ml suspension during 5 s	not specified	LT50 = 3.4 d, LC50 = 1.2E+07 conidia/ml for one strain; and LT50 = 162.6 d and LC50 = 1.6E+10 conidia/ml for the other strain	Qiu et al. (2014)
Solenopsis invicta	Cordyceps javanica (= Isaria javanica) (13 strains)	S	soil	S	1E+08 conidia/ml suspension	30 ants/treat; 2 rep (no mention of col)	63-92% of confirmed mortality in 15 d	Hu et al. (2011)
Solenopsis invicta	Cordyceps fumosorosea (= Isaria fumosorosea) (6 strains)	S	soil	S	1E+08 conidia/ml suspension	30 ants/treat; 2 rep (no mention of col)	17-85% of confirmed mortality in 15 d	Hu et al. (2011)
Solenopsis invicta	Cordyceps cateniobliqua (= Isaria cateniobliqua)	S	soil	S	1E+08 conidia/ml suspension	30 ants/treat; 2 rep (no mention of col)	39% of confirmed mortality in 15 d	Hu et al. (2011)
Solenopsis saevissima	B. bassiana (3 strains: 442, 445, 447)	SH	S. invicta worker ants	S	1E+08 conidia/ml suspension	100 ants/treat/col; 1 col	60.9-81.5% of confirmed mortality in 14 d; TL50 = 6.9-7 d	Alves et al. (1988)
Camponotus pennsylvanicus	B. bassiana	U	unknown	a) W b) W	a) Continuous exposure into a chamber with 4.3E+09 conidia b) 3-8 min exposure into a chamber with 4.3E+09 conidia placed in a foraging station, and then ants moved to the lab	30 ants/treat (no mention of col)	a) 100% of mortality in 7 d; LT50 = 3.3 d b) 85% of mortality in 90 d; LT50 = 11.8 d	Kelley-Tunis et al. (1995)
Camponotus pennsylvanicus	M. anisopliae (2 strains: Ma1, Ma2)	U	unknown	a) W b) W	a) Continuous exposure into a chamber with 2.5-3.7E+09 conidia b) 3-8 min exposure into a chamber with 2.5-3.7E+09 conidia placed in a foraging station, and then ants moved to the lab	30 ants/treat (no mention of col)	a) 85% of mortality in 7 d; LT50 = 4.4 d b) 100% of mortality in 90 d; LT50 = 12.8 d	Kelley-Tunis et al. (1995)
Camponotus sp.	Metacordyceps chlamydosporia (= Pochonia chlamydosporia)	C	collection	T	20 µl of 1.5E+04 chlamydospores/ml	9 ants/treat	100% of confirmed mortality in 4 d	Sena et al. (2018)
Monomorium floricola	B. bassiana Bb66	C	collection	SIC	1 ml of 1E+07 and 1E+08 conidia/ml suspensions on surface of the lab colonies	5 col/treat	both concentration caused higher mortality of workers than control	Zarzuela et al. (2012)		242
Monomorium floricola	B. bassiana Bb 25	S	the soil sample of the ant nests	SIC	1 ml of 1E+07 and 1E+08 conidia/ml suspensions on surface of the lab colonies	5 col/treat	both concentration caused higher mortality of workers than control	Zarzuela et al. (2012)		20
Monomorium floricola	M. anisopliae Ma 425	C	collection strain	SIC	1 ml of 1E+07 and 1E+08 conidia/ml suspensions on surface of the lab colonies	5 col/treat	any concentrations killed significant numbers of workers	Zarzuela et al. (2012)
Monomorium floricola	M. anisopliae Ma 16	S	the soil sample of the ant nests	SIC	1 ml of 1E+07 and 1E+08 conidia/ml suspensions on surface of the lab colonies	5 col/treat	any concentrations killed significant numbers of workers	Zarzuela et al. (2012)
Monomorium floricola	Paecilomyces sp. P 405	C	collection	SIC	1 ml of 1E+07 and 1E+08 conidia/ml suspensions on surface of the lab colonies	5 col/treat	both concentration caused higher mortality of workers than control	Zarzuela et al. (2012)
Monomorium floricola	Paecilomyces sp. P 40	S	the soil sample of the ant nests	SIC	1 ml of 1E+07 and 1E+08 conidia/ml suspensions on surface of the lab colonies	5 col/treat	any concentrations killed significant numbers of workers	Zarzuela et al. (2012)
Myrmica rubra	Paraisaria myrmicarum (IMI 393961)	SH	dead Myrmica rubra ants	a) F b) F	a) sporulating structures (synnemata), excised from the culture, were vortexed in SDW and the suspension was pipetted onto the sugared sponge in the foraging area of the nest box b) cubes of agar (25 mm2) were cut from the fungal culture and brushed over the watered sponge	a) 3 col/treat b) 3 col/treat	a) treated ants died at the same rate as the controls b) only 3 infected ants, as diagnosed by the abnormal gasters	Evans et al. (2010)
Anoplolepis gracilipes	M. anisopliae	CP	commercial product (BiocaneTM Granules, Becker Underwood, Australia)	T	3 µL of 1E+05 conidia/ml on the gaste of queens, 30 and 15 d before the beggining of the experiment	4 queens/treat/col; 10 col	10% of mortality in 70 d; no evidence of negative effect in reproductive output at the tested concentrations	Cooling (2015)
Dolichoderus thoracicus	Cordyceps fumosorosea (= Paecilomyces fumosoroseus)	OH	other host	S	1E+04, 1E+05, 1E+06 and 1E+07 conidia/ml suspensions	10 ants/treat; 4 rep	3.8-12.5% of confirmed mortality after 7 d; LT50 = 12 d at 1E+07 conidia/ml; LC50 = 8E+13 conidia/ml	Sulistyowai et al. (2006)
Dolichoderus thoracicus	A. nomius	SH	dead ants D. thoracicus	T	5 µl of 1E+04, 1E+05, 1E+06, and 1E+07 conidia/ml on the thorax	60 ants/treat (no mention of col)	100% of ant mortality in 7 d; TL50 = 2.7 d with 1E+07 conidia/ml; gradual increased mortality with higher doses	Lin et al. (2021)
Dolichoderus thoracicus	A. niger	C	collection	T	5 µl of 1E+05 conidia/ml on the thorax	60 ants/treat (no mention of col)	65% of mortality in 10 d; TL50 = 5.3 d	Lin et al. (2021)
Dolichoderus thoracicus	Aspergillus parasiticus	C	collection	T	5 µl of 1E+05 conidia/ml on the thorax	60 ants/treat (no mention of col)	63% of mortality in 10 d; TL50 = 5.8 d	Lin et al. (2021)
Dolichoderus thoracicus	Aspergillus subramanianii	C	collection	T	5 µl of 1E+05 conidia/ml on the thorax	60 ants/treat (no mention of col)	80% of mortality in 10 d; TL50 = 5.3 d	Lin et al. (2021)

## Sheet: references
Strain origin			Technique
C	collection		AA	antagonism assay (with soluble compounds)
CP	commercial product		B	bait administration
OH	other host		CS	conidial shower
OA	other ant		DCA	dual culture assay
U	unknown		F	feeding
S	soil (or plants)		I	immersion
SH	same host species		RIH	re-isolated from hosts
			S	spraying method
			T	topication
			W	walking - direct contact with treated surfaces
			SIC	spraying method over sub-colonies or colonies (fungus or ants)
